# Supplementary material for: Molecular Diagnosis and Vegetative Compatibility Group Analysis of Fusarium Wilt of Banana in Nepal
Source: J Fungi (Basel). 2023 Feb 5;9(2):208. doi: 10.3390/jof9020208 (PMC9960093; doi:10.3390/jof9020208)
Supplement: Supplementary file 1 [file jof-09-00208-s001.zip]

Archive with 1 entries (1 files):
- Supplemental Table S1. TEF-1α sequences.txt
