# Supplementary material for: Molecular Diagnosis and Vegetative Compatibility Group Analysis of Fusarium Wilt of Banana in Nepal
Source: J Fungi (Basel). 2023 Feb 5;9(2):208. doi: 10.3390/jof9020208 (PMC9960093; doi:10.3390/jof9020208)
Supplement: Supplementary file 1 [file jof-09-00208-s001.zip › Supplemental Table S1. TEF-1α sequences.txt]

Supplemental Table S1. TEF-1α gene sequences

>NP1-1
ATGGGTAAGGAGGACAAGACTCACCTTAACGTCGTCGTCATCGGCCACGTCGACTCTGGC
AAGTCGACCACTGTGAGTACTCTCCTCGACAATGAGCTTATCTGCCATTGTCAATCCCGA
CCAAGACCTGGCGGGGTATTTCTCAAAGTCAACATACTGACATCGTTTCACAGACCGGTC
ACTTGATCTACCAGTGCGGTGGTATCGACAAGCGAACCATCGAGAAGTTCGAGAAGGTTA
GTCACTTTCCCTTCGATCGCGCGTCCTTTGCCCATCGATTTCCCCTACGACTCGAAACGT
GCCCGCTACCCCGCTCGAGACCAAAAATTTTGCAATATGACCGTAATTTTTTTTGGTGGG
GCACTTACCCCGCCACTTGAGCGACGGGAGCGTTTGCCCTCTTTCCATTCTCACAACCTC
GATGAGTGCGTCGTCACGTGTCAAGCAGTCACTAACCATTCAACAATAGGAAGCCGCTGA
GCTCGGTAAGGGTTCCTTCAAGTACGCCTGGGTTCTTGACAAGCTCAAGGCCGAGCGTGA
GCGTGGTATCACCATCGATATTGCTCTCTGGAAGTTCGAGACTCCTCGCTACTATGTCAC
CGTCATTGGTATGTTGTCGCTCATGCTTCATTCTACTTCTCTTCGTACTAACATATCACT
CAGACGCTCCCGGTCACCGTGATTTCATCAAGAACATGATCACTGGTACCTCC

>NP2-1
ATGGGTAAGGAGGACAAGACTCACCTTAACGTCGTCGTCATCGGCCACGTCGA
CTCTGGCAAGTCGACCACTGTGAGTACTCTCCTCGACAATGAGCTTATCTGCCATTGTCA
ATCCCGACCAAGACCTGGCGGGGTATTTCTCAAAGTCAACATACTGACATCGTTTCACAG
ACCGGTCACTTGATCTACCAGTGCGGTGGTATCGACAAGCGAACCATCGAGAAGTTCGAG
AAGGTTAGTCACTTTCCCTTCGATCGCGCGTCCTTTGCCCATCGATTTCCCCTACGACTC
GAAACGTGCCCGCTACCCCGCTCGAGACCAAAAATTTTGCAATATGACCGTAATTTTTTT
TGGTGGGGCACTTACCCCGCCACTTGAGCGACGGGAGCGTTTGCCCTCTTTCCATTCTCA
CAACCTCGATGAGTGCGTCGTCACGTGTCAAGCAGTCACTAACCATTCAACAATAGGAAG
CCGCTGAGCTCGGTAAGGGTTCCTTCAAGTACGCCTGGGTTCTTGACAAGCTCAAGGCCG
AGCGTGAGCGTGGTATCACCATCGATATTGCTCTCTGGAAGTTCGAGACTCCTCGCTACT
ATGTCACCGTCATTGGTATGTTGTCGCTCATGCTTCATTCTACTTCTCTTCGTACTAACA
TATCACTCAGACGCTCCCGGTCACCGTGATTTCATCAAGAACATGATCACTGGTACCTCC

>NP4-1
ATGGGTAAGGAGGACAAGACTCACCTTAACGTCGTCGTCATCGGCCACGTCG
ACTCTGGCAAGTCGACCACTGTGAGTACTCTCCTCGACAATGAGCATATCTGCCATCGTC
AATCCCGACCAAGACCTGGCGGGGTATTTCTCAAAGTCAACATACTGACATCGTTTCACA
GACCGGTCACTTGATCTACCAGTGCGGTGGTATCGACAAGCGAACCATCGAGAAGTTCGA
GAAGGTTAGTCACTTTCCCTTCAATCGCGCGTCCTTTGCCCATCGATTTCCCCTACGACT
CGAAACGTGCCCGCTACCCCGCTCGAGACCAAAAATTTTGCAATATGACCGTAATTTTTT
TGGTGGGGCACTTACCCCGCCACTTGAGCGACGGGAGCGTTTGCCCTCTTACCATTCTCA
GAACCTCAATGAGTGCGTCGTCACGTGTCAAGCAGTCACTAACCATTCAACAATAGGAAG
CCGCTGAGCTCGGTAAGGGTTCCTTCAAGTACGCCTGGGTTCTTGACAAGCTCAAGGCCG
AGCGTGAGCGTGGTATCACCATCGATATTGCTCTCTGGAAGTTCGAGACTCCTCGCTACT
ATGTCACCGTCATTGGTATGTTGTCGCTCATGCTTCATTCTACTTCTCTTCGTACTAACA
TATCACTCAGACGCTCCCGGTCACCGTGATTTCATCAAGAACATGATCACTGGTACCTCC

>NP5-1
ATGGGTAAGGAGGACAAGACTCATCTTAACGTCGTCGTCATCGGCCACGTCGA
CTCTGGCAAGTCGACCACTGTGAGTACTCTCCTCGACAATGAGCTTATCTGCCATTGTCA
ATCCCGACCAAGACCTGGCGGGGTATTTCTCAAAGTCAACATACTGACATCGTTTCACAG
ACCGGTCACTTGATCTACCAGTGCGGTGGTATCGACAAGCGAACCATCGAGAAGTTCGAG
AAGGTTAGTCACTTTCCCTTCGATCGCGCGTCCTTTGCCCATCGATTTCCCCTACGACTC
GAAACGTGCCCGCTACCCCGCTCGAGACCAAAAATTTTGCAATATGACCGTAATTTTTTT
TGGTGGGGCACTTACCCCGCCACTTGAGCGACGGGAGCGTTTGCCCTCTTTCCATTCTCA
CAACCTCGATGAGTGCGTCGTCACGTGTCAAGCAGTCACTAACCATTCAACAATAGGAAG
CCGCTGAGCTCGGTAAGGGTTCCTTCAAGTACGCCTGGGTTCTTGACAAGCTCAAGGCCG
AGCGTGAGCGTGGTATCACCATCGATATTGCTCTCTGGAAGTTCGAGACTCCTCGCTACT
ATGTCACCGTCATTGGTATGTTGTCGCTCATGCTTCATTCTACTTCTCTTCGTACTAACA
TATCACTCAGACGCTCCCGGTCACCGTGATTTCATCAAGAACATGATCACTGGTACCTCC

>NP6-1
ATGGGTAAGGAGGACAAGACTCACCTTAACGTCGTCGTCATCGGCCACGTCGACTCTGGC
AAGTCGACCACTGTGAGTACTCTCCTCGACAATGAGCTTATCTGCCATTGTCAATCCCGA
CCAAGACCTGGCGGGGTATTTCTCAAAGTCAACATACTGACATCGTTTCACAGACCGGTC
ACTTGATCTACCAGTGCGGTGGTATCGACAAGCGAACCATCGAGAAGTTCGAGAAGGTTA
GTCACTTTCCCTTCGATCGCGCGTCCTTTGCCCATCGATTTCCCCTACGACTCGAAACGT
GCCCGCTACCCCGCTCGAGACCAAAAATTTTGCAATATGACCGTAATTTTTTTTGGTGGG
GCACTTACCCCGCCACTTGAGCGACGGGAGCGTTTGCCCTCTTTCCATTCTCACAACCTC
GATGAGTGCGTCGTCACGTGTCAAGCAGTCACTAACCATTCAACAATAGGAAGCCGCTGA
GCTCGGTAAGGGTTCCTTCAAGTACGCCTGGGTTCTTGACAAGCTCAAGGCCGAGCGTGA
GCGTGGTATCACCATCGATATTGCTCTCTGGAAGTTCGAGACTCCTCGCTACTATGTCAC
CGTCATTGGTATGTTGTCGCTCATGCTTCATTCTACTTCTCTTCGTACTAACATATCACT
CAGACGCTCCCGGTCACCGTGATTTCATCAAGAACATGATCACTGGTACCTCC

>NP7-1
ATGGGTAAGGAGGACAAGACTCACCTTAACGTCGTCGTCATCGGCCACGTCGA
CTCTGGCAAGTCGACCACTGTGAGTACTCTCCTCGACAATGAGCTTATCTGCCATTGTCA
ATCCCGACCAAGACCTGGCGGGGTATTTCTCAAAGTCAACATACTGACATCGTTTCACAG
ACCGGTCACTTGATCTACCAGTGCGGTGGTATCGACAAGCGAACCATCGAGAAGTTCGAG
AAGGTTAGTCACTTTCCCTTCGATCGCGCGTCCTTTGCCCATCGATTTCCCCTACGACTC
GAAACGTGCCCGCTACCCCGCTCGAGACCAAAAATTTTGCAATATGACCGTAATTTTTTT
TGGTGGGGCACTTACCCCGCCACTTGAGCGACGGGAGCGTTTGCCCTCTTTCCATTCTCA
CAACCTCGATGAGTGCGTCGTCACGTGTCAAGCAGTCACTAACCATTCAACAATAGGAAG
CCGCTGAGCTCGGTAAGGGTTCCTTCAAGTACGCCTGGGTTCTTGACAAGCTCAAGGCCG
AGCGTGAGCGTGGTATCACCATCGATATTGCTCTCTGGAAGTTCGAGACTCCTCGCTACT
ATGTCACCGTCATTGGTATGTTGTCGCTCATGCTTCATTCTACTTCTCTTCGTACTAACA
TATCACTCAGACGCTCCCGGTCACCGTGATTTCATCAAGAACATGATCACTGGTACCTCC

>NP8-1
ATGGGTAAGGAGGACAAGACTCACCTTAACGTCGTCGTCATCGGCCACGTCGA
CTCTGGCAAGTCGACCACTGTGAGTACTCTCCTCGACAATGAGCTTATCTGCCATTGTCA
ATCCCGACCAAGACCTGGCGGGGTATTTCTCAAAGTCAACATACTGACATCGTTTCACAG
ACCGGTCACTTGATCTACCAGTGCGGTGGTATCGACAAGCGAACCATCGAGAAGTTCGAG
AAGGTTAGTCACTTTCCCTTCGATCGCGCGTCCTTTGCCCATCGATTTCCCCTACGACTC
GAAACGTGCCCGCTACCCCGCTCGAGACCAAAAATTTTGCAATATGACCGTAATTTTTTT
TGGTGGGGCACTTACCCCGCCACTTGAGCGACGGGAGCGTTTGCCCTCTTTCCATTCTCA
CAACCTCGATGAGTGCGTCGTCACGTGTCAAGCAGTCACTAACCATTCAACAATAGGAAG
CCGCTGAGCTCGGTAAGGGTTCCTTCAAGTACGCCTGGGTTCTTGACAAGCTCAAGGCCG
AGCGTGAGCGTGGTATCACCATCGATATTGCTCTCTGGAAGTTCGAGACTCCTCGCTACT
ATGTCACCGTCATTGGTATGTTGTCGCTCATGCTTCATTCTACTTCTCTTCGTACTAACA
TATCACTCAGACGCTCCCGGTCACCGTGATTTCATCAAGAACATGATCACTGGTACCTCC


>NP10-1
ATGGGTAAGGAGGACAAGACTCACCTTAACGTCGTCGTCATCGGCCACGTCG
ACTCTGGCAAGTCGACCACTGTGAGTACTCTCCTCGACAATGAGCATATCTGCCATCGTC
AATCCCGACCAAGACCTGGCGGGGTATTTCTCAAAGTCAACATACTGACATCGTTTCACA
GACCGGTCACTTGATCTACCAGTGCGGTGGTATCGACAAGCGAACCATCGAGAAGTTCGA
GAAGGTTAGTCACTTTCCCTTCAATCGCGCGTCCTTTGCCCATCGATTTCCCCTACGACT
CGAAACGTGCCCGCTACCCCGCTCGAGACCAAAAATTTTGCAATATGACCGTAATTTTTT
TGGTGGGGCACTTACCCCGCCACTTGAGCGACGGGAGCGTTTGCCCTCTTACCATTCTCA
GAACCTCAATGAGTGCGTCGTCACGTGTCAAGCAGTCACTAACCATTCAACAATAGGAAG
CCGCTGAGCTCGGTAAGGGTTCCTTCAAGTACGCCTGGGTTCTTGACAAGCTCAAGGCCG
AGCGTGAGCGTGGTATCACCATCGATATTGCTCTCTGGAAGTTCGAGACTCCTCGCTACT
ATGTCACCGTCATTGGTATGTTGTCGCTCATGCTTCATTCTACTTCTCTTCGTACTAACA
TATCACTCAGACGCTCCCGGTCACCGTGATTTCATCAAGAACATGATCACTGGTACCTCC

>NP11
ATGGGTAAGGAGGACAAGACTCACCTTAACGTCGTCGTCATCGGCCACGTCGA
CTCTGGCAAGTCGACCACTGTGAGTACTCTCCTCGACAATGAGCTTATCTGCCATTGTCA
ATCCCGACCAAGACCTGGCGGGGTATTTCTCAAAGTCAACATACTGACATCGTTTCACAG
ACCGGTCACTTGATCTACCAGTGCGGTGGTATCGACAAGCGAACCATCGAGAAGTTCGAG
AAGGTTAGTCACTTTCCCTTCGATCGCGCGTCCTTTGCCCATCGATTTCCCCTACGACTC
GAAACGTGCCCGCTACCCCGCTCGAGACCAAAAATTTTGCAATATGACCGTAATTTTTTT
TGGTGGGGCACTTACCCCGCCACTTGAGCGACGGGAGCGTTTGCCCTCTTTCCATTCTCA
CAACCTCGATGAGTGCGTCGTCACGTGTCAAGCAGTCACTAACCATTCAACAATAGGAAG
CCGCTGAGCTCGGTAAGGGTTCCTTCAAGTACGCCTGGGTTCTTGACAAGCTCAAGGCCG
AGCGTGAGCGTGGTATCACCATCGATATTGCTCTCTGGAAGTTCGAGACTCCTCGCTACT
ATGTCACCGTCATTGGTATGTTGTCGCTCATGCTTCATTCTACTTCTCTTCGTACTAACA
TATCACTCAGACGCTCCCGGTCACCGTGATTTCATCAAGAACATGATCACTGGTACCTCC

>NP12
ATGGGTAAGGAGGACAAGACTCACCTTAACGTCGTCGTCATCGGCCACGTCGACTCTGG
CAAGTCGACCACTGTGAGTACTCTCCTCGACAATGAGCTTATCTGCCATTGTCAATCCCG
ACCAAGACCTGGCGGGGTATTTCTCAAAGTCAACATACTGACATCGTTTCACAGACCGGT
CACTTGATCTACCAGTGCGGTGGTATCGACAAGCGAACCATCGAGAAGTTCGAGAAGGTT
AGTCACTTTCCCTTCGATCGCGCGTCCTTTGCCCATCGATTTCCCCTACGACTCGAAACG
TGCCCGCTACCCCGCTCGAGACCAAAAATTTTGCAATATGACCGTAATTTTTTTTGGTGG
GGCACTTACCCCGCCACTTGAGCGACGGGAGCGTTTGCCCTCTTTCCATTCTCACAACCT
CGATGAGTGCGTCGTCACGTGTCAAGCAGTCACTAACCATTCAACAATAGGAAGCCGCTG
AGCTCGGTAAGGGTTCCTTCAAGTACGCCTGGGTTCTTGACAAGCTCAAGGCCGAGCGTG
AGCGTGGTATCACCATCGATATTGCTCTCTGGAAGTTCGAGACTCCTCGCTACTATGTCA
CCGTCATTGGTATGTTGTCGCTCATGCTTCATTCTACTTCTCTTCGTACTAACATATCAC
TCAGACGCTCCCGGTCACCGTGATTTCATCAAGAACATGATCACTGGTACCTCC

>NP13
ATGGGTAAGGAGGACAAGACTCACCTTAACGTCGTCGTCATCGGCCACGTCGA
CTCTGGCAAGTCGACCACTGTGAGTACTCTCCTCGACAATGAGCTTATCTGCCATTGTCA
ATCCCGACCAAGACCTGGCGGGGTATTTCTCAAAGTCAACATACTGACATCGTTTCACAG
ACCGGTCACTTGATCTACCAGTGCGGTGGTATCGACAAGCGAACCATCGAGAAGTTCGAG
AAGGTTAGTCACTTTCCCTTCGATCGCGCGTCCTTTGCCCATCGATTTCCCCTACGACTC
GAAACGTGCCCGCTACCCCGCTCGAGACCAAAAATTTTGCAATATGACCGTAATTTTTTT
TGGTGGGGCACTTACCCCGCCACTTGAGCGACGGGAGCGTTTGCCCTCTTTCCATTCTCA
CAACCTCGATGAGTGCGTCGTCACGTGTCAAGCAGTCACTAACCATTCAACAATAGGAAG
CCGCTGAGCTCGGTAAGGGTTCCTTCAAGTACGCCTGGGTTCTTGACAAGCTCAAGGCCG
AGCGTGAGCGTGGTATCACCATCGATATTGCTCTCTGGAAGTTCGAGACTCCTCGCTACT
ATGTCACCGTCATTGGTATGTTGTCGCTCATGCTTCATTCTACTTCTCTTCGTACTAACA
TATCACTCAGACGCTCCCGGTCACCGTGATTTCATCAAGAACATGATCACTGGTACCTCC


>NP14
ATGGGTAAGGAGGACAAGACTCACCTTAACGTCGTCGTCATCGGCCACGTCGA
CTCTGGCAAGTCGACCACTGTGAGTACTCTCCTCGACAATGAGCTTATCTGCCATTGTCA
ATCCCGACCAAGACCTGGCGGGGTATTTCTCAAAGTCAACATACTGACATCGTTTCACAG
ACCGGTCACTTGATCTACCAGTGCGGTGGTATCGACAAGCGAACCATCGAGAAGTTCGAG
AAGGTTAGTCACTTTCCCTTCGATCGCGCGTCCTTTGCCCATCGATTTCCCCTACGACTC
GAAACGTGCCCGCTACCCCGCTCGAGACCAAAAATTTTGCAATATGACCGTAATTTTTTT
TGGTGGGGCACTTACCCCGCCACTTGAGCGACGGGAGCGTTTGCCCTCTTTCCATTCTCA
CAACCTCGATGAGTGCGTCGTCACGTGTCAAGCAGTCACTAACCATTCAACAATAGGAAG
CCGCTGAGCTCGGTAAGGGTTCCTTCAAGTACGCCTGGGTTCTTGACAAGCTCAAGGCCG
AGCGTGAGCGTGGTATCACCATCGATATTGCTCTCTGGAAGTTCGAGACTCCTCGCTACT
ATGTCACCGTCATTGGTATGTTGTCGCTCATGCTTCATTCTACTTCTCTTCGTACTAACA
TATCACTCAGACGCTCCCGGTCACCGTGATTTCATCAAGAACATGATCACTGGTACCTCC


>NP15
ATGGGTAAGGAGGACAAGACTCACCTTAACGTCGTCGTCATCGGCCACGTCGACTCTGGC
AAGTCGACCACTGTGAGTACTCTCCTCGACAATGAGCTTATCTGCCATTGTCAATCCCGA
CCAAGACCTGGCGGGGTATTTCTCAAAGTCAACATACTGACATCGTTTCACAGACCGGTC
ACTTGATCTACCAGTGCGGTGGTATCGACAAGCGAACCATCGAGAAGTTCGAGAAGGTTA
GTCACTTTCCCTTCGATCGCGCGTCCTTTGCCCATCGATTTCCCCTACGACTCGAAACGT
GCCCGCTACCCCGCTCGAGACCAAAAATTTTGCAATATGACCGTAATTTTTTTTGGTGGG
GCACTTACCCCGCCACTTGAGCGACGGGAGCGTTTGCCCTCTTTCCATTCTCACAACCTC
GATGAGTGCGTCGTCACGTGTCAAGCAGTCACTAACCATTCAACAATAGGAAGCCGCTGA
GCTCGGTAAGGGTTCCTTCAAGTACGCCTGGGTTCTTGACAAGCTCAAGGCCGAGCGTGA
GCGTGGTATCACCATCGATATTGCTCTCTGGAAGTTCGAGACTCCTCGCTACTATGTCAC
CGTCATTGGTATGTTGTCGCTCATGCTTCATTCTACTTCTCTTCGTACTAACATATCACT
CAGACGCTCCCGGTCACCGTGATTTCATCAAGAACATGATCACTGGTACCTCC

>Fusarium concentricum M8164R
GAGAAGACTCACCTTAACGTCGTCGTCATCGGCCACGTCGACTCTGGCAAGTCGACCACTGTGAGTACTA
CCCTTGATGATGAGCTTATCTGCCATCGTAATCCTGACCAAGATCCGGCGGGGTATATCTCAAAAGACAA
TATGCTGACATAGCTTCACAGACCGGTCACTTGATCTACCAGTGCGGTGGTATCGACAAGCGAACCATCG
AGAAGTTCGAGAAGGTTAGTCTCCCTTCGATCGCGCGTCCTTTGCCCGTCGATTTTTCCCTACGATTCGA
AACGTGCCCGCTACCCCGCTCGAGACCAAAAATTTTGCGATATGACCGTAATTTTTTTGGTGGGGCATTT
ACCCCGCCACTCGAGCGATGGGCGCGTTTGCCCTCTCCACAACCTCAATGAGCGCATCGTCACGTGTCAA
GCAGTCACTAACCATCCGACAATAGGAAGCCGCTGAGCTCGGTAAGGGTTCCTTCAAGTACGCCTGGGTT
CTTGACAAGCTCAAGGCCGAGCGTGAGCGTGGTATCACCATCGATATCGCTCTCTGGAAGTTCGAGACTC
CTCGCTACTATGTCACCGTCATTGGTATGTTGTCGCTCATGCTTCATTCTTCTTCCTCGTACTAACATAT
CACTCAGACGCTCCCGGTCACCGTGATTTCATCAAGAACATGATCACTGGTACTTCCCAGGCTGATTGCG
CCATTCTCATCATTGCCGCCGGTACTGGTGAGTTCGAGGCTGGTATCTCCAAGGATGGCCAGACCCGTGA
GCACGCTCTTCTTGCCTACACCCTTGGTGTCAAGAACCTCATCGTCGCCATCAACAAGATGGACACCACC
AAGTGGTCTGAGGCCCGTTACCAGGAGATCATCAAGGAGACCTCCTCTTTCATCAAGAAGGTCGGCTACA
ACC


>Fusarium mangiferae SJG3-4

TCACCTTAACGTCGTCGTCATTGGCCACGTCGACTCTGGCAAGTCGACCACTGTGAGTACTACCCTTGAT
GATGAGCTTATCTGCCATCGTAATCCTGACCAAGATCCGGCGGGGTATATCTCAAAAGACAATATGCTGA
CATAGCTTCACAGACCGGTCACTTGATCTACCAGTGCGGTGGTATCGACAAGCGAACCATCGAGAAGTTC
GAGAAGGTTAGTCTCCCTTCGATCGCGCGTCCTTTGCCCGTCGATTTTCCCTACGATTCGAAACGTGCCC
GCTACCCCGCTCGAGACCAAAAATTTTGCGATATGACCGTAATTTTTTTGGTGGGGCATTTACCCCGCCA
CTCGAGCGATGGGCGCGTTTGCCCTCTCCACAACCTCAATGAGCGCATCGTCACGTGTCAAGCAGTCACT
AACCATCCGACAATAGGAAGCCGCTGAGCTCGGTAAGGGTTCCTTCAAGTACGCCTGGGTTCTTGACAAG
CTCAAGGCCGAGCGTGAGCGTGGTATCACCATCGATATTGCTCTCTGGAAGTTCGAGACTCCTCGCTACT
ATGTCACCGTCATTGGTATGTTGTCGCTCATGCTTCATTCTTTTTCCTCGTACTAACATATCACTCAGAC
GCTCCCGGTCACCGTGATTTCATCAAG


>Fusarium oxysporum f. sp. cubense CAV2612

GGTAAGGAGGACAAGACTCACCTTAACGTCGTCGTCATCGGCCACGTCGACTCTGGCAAGTCGACCACTG
TGAGTACTCTCCTCGACAATGAGCTTATCTGCCATTGTCAATCCCGACCAAGACCTGGCGGGGTATTTCT
CAAAGTCAACATACTGACATCGTTTCACAGACCGGTCACTTGATCTACCAGTGCGGTGGTATCGACAAGC
GAACCATCGAGAAGTTCGAGAAGGTTAGTCACTTTCCCTTCGATCGCGCGTCCTTTGCCCATCGATTTCC
CCTACGACTCGAAACGTGCCCGCTACCCCGCTCGAGACCAAAAATTTTGCAATATGACCGTAATTTTTTT
TGGTGGGGCACTTACCCCGCCACTTGAGCGACGGGAGCGTTTGCCCTCTTTCCATTCTCACAACCTCGAT
GAGTGCGTCGTCACGTGTCAAGCAGTCACTAACCATTCAACAATAGGAAGCCGCTGAGCTCGGTAAGGGT
TCCTTCAAGTACGCCTGGGTTCTTGACAAGCTCAAGGCCGAGCGTGAGCGTGGTATCACCATCGATATTG
CTCTCTGGAAGTTCGAGACTCCTCGCTACTATGTCACCGTCATTGGTATGTTGTCGCTCATGCTTCATTC
TACTTCTCTTCGTACTAACATATCACTCAGACGCTCCCGGTCACCGTGATTTCATCAAGAACATGATCAC
TGGTACCT


>Fusarium oxysporum f. sp. cubense NRRL 25367
TCGTCGTCATCGGCCACGTCGACTCTGGCAAGTCGACCACTGTGAGTACTCTCCTCGACAATGAGCATAT
CTGCCATCGTCAATCCCGACCAAGACCTGGCGGGGTATTTCTCAAAGTCAACATACTGACATCGTTTCAC
AGACCGGTCACTTGATCTACCAGTGCGGTGGTATCGACAAGCGAACCATCGAGAAGTTCGAGAAGGTTAG
TCACTTTCCCTTCAATCGCGCGTCCTTTGCCCATCGATTTCCCCTACGACTCGAAACGTGCCCGCTACCC
CGCTCGAGACCAAAAATTTTGCAATATGACCGTAATTTTTTTGGTGGGGCACTTACCCCGCCACTTGAGC
GAAGGGAGCGTTTGCCCTCTTACCATTCTCACAACCTCAATGAGTGCGTCGTCACGTGTGAAGCAGTCAC
TAACCATTCAACAATAGGAAGCCGCTGAGCTCGGTAAGGGTTCCTTCAAGTACGCCTGGGTTCTTGACAA
GCTCAAGGCCGAGCGTGAGCGTGGTATCACCATCGATATTGCTCTCTGGAAGTTCGAGACTCCTCGCTAC
TATGTCACCGTCATTGGTATGTTGTCGCTCATGCTTCATTCTACTTCTCTTCGTACTAACATATCACTCA
GACGCTCCCGGTCACCGTG

>Fusarium oxysporum f. sp. cubense NRRL 25603
TCGTCGTCATCGGCCACGTCGACTCTGGCAAGTCGACCACTGTGAGTACTCTCCTCGACAATGAGCTTAT
CTGCCATCGTCAATCCCGACCAAGACCTGGCGGGGTACTTCTCAAAGGCAACATACTGACATCGTTTCAC
AGACCGGTCACTTGATCTACCAGTGCGGTGGTATCGACAAGCGAACCATCGAGAAGTTCGAGAAGGTTAG
TCACTTTCCCTTCGATCGCGCGTCCTTTGCCCATCGACTTCCCCTACGACTCGAAACGTGCCCGCTACCC
CGCTCGAGACCAAAAATTTTGCAATATGACCGTAATTTTTTTGGTGGGGCATTTACCCCGCCACTTGAGC
GACGGGGCGCGTTTGCCCTCTTACCATTACAACCTCAATGAGTGCGTCGTCACGTGTCAAGCAGTCACTA
ACCATTCAACAATAGGAAGCCGCTGAGCTCGGTAAGGGTTCCTTCAAGTACGCCTGGGTTCTTGACAAGC
TCAAGGCCGAGCGTGAGCGTGGTATCACCATCGATATTGCTCTCTGGAAGTTCGAGACTCCTCGCTACTA
TGTCACCGTCATTGGTATGTTGTCGCTCATGCTTCATTCTACTTCTCTTCGTACTAATATATCACTCAGA
CGCTCCCGGTCACCGTG

>Fusarium oxysporum f. sp. cubense NRRL 25605
TCGTCGTCATCGGCCACGTCGACTCTGGCAAGTCGACCACTGTGAGTACTCTCCTCGACAATGAGCTTAT
CTGCCATCGTCAATCCCGACCAAGACCTGGCGGGGTACTTCTCAAAGGCAACATACTGACATCGTTTCAC
AGACCGGTCACTTGATCTACCAGTGCGGTGGTATCGACAAGCGAACCATCGAGAAGTTCGAGAAGGTTAG
TCACTTTCCCTTCGATCGCGCGTCCTTTGCCCATCGACTTCCCCTACGACTCGAAACGTGCCCGCTACCC
CGCTCGAGACCAAAAATTTTGCAATATGACCGTAATTTTTTTGGTGGGGCATTTACCCCGCCACTTGAGC
GACGGGGCGCGTTTGCCCTCTTACCATTACAACCTCAATGAGTGCGTCGTCACGTGTCAAGCAGTCACTA
ACCATTCAACAATAGGAAGCCGCTGAGCTCGGTAAGGGTTCCTTCAAGTACGCCTGGGTTCTTGACAAGC
TCAAGGCCGAGCGTGAGCGTGGTATCACCATCGATATTGCTCTCTGGAAGTTCGAGACTCCTCGCTACTA
TGTCACCGTCATTGGTATGTTGTCGCTCATGCTTCATTCTACTTCTCTTCGTACTAATATATCACTCAGA
CGCTCCCGGTCACCGTG


>Fusarium oxysporum f. sp. cubense NRRL 25607
TCGTCGTCATCGGCCACGTCGACTCTGGCAAGTCGACCACTGTGAGTACTCTCCTCGACAATGAGCTTAT
CTGCCATTGTCAATCCCGACCAAGACCTGGCGGGGTATTTCTCAAAGTCAACATACTGACATCGTTTCAC
AGACCGGTCACTTGATCTACCAGTGCGGTGGTATCGACAAGCGAACCATCGAGAAGTTCGAGAAGGTTAG
TCACTTTCCCTTCGATCGCGCGTCCTTTGCCCATCGATTTCCCCTACGACTCGAAACGTGCCCGCTACCC
CGCTCGAGACCAAAAATTTTGCAATATGACCGTAATTTTTTTTGGTGGGGCACNNACCCCGCCACTTGAG
CGACGGGAGCGTTTGCCCTCTTTCCATTCTCACAACCTCGATGAGTGCGTCGTCACGTGTCAAGCAGTCA
CTAACCATTCAACAATAGGAAGCCGCTGAGCTCGGTAAGGGTTCCTTCAAGTACGCCTGGGTTCTTGACA
AGCTCAAGGCCGAGCGTGAGCGTGGTATCACCATCGATATTGCTCTCTGGAAGTTCGAGACTCCTCGCTA
CTATGTCACCGTCATTGGTATGTTGTCGCTCATGCTTCATTCTACTTCTCTTCGTACTAACATATCACTC
AGACGCTCCCGGTCACCGTG

>Fusarium oxysporum f. sp. cubense NRRL 25609
TCGTCGTCATCGGCCACGTCGACTCTGGCAAGTCGACCACTGTGAGTACTCTCCTCGACAATGAGCATAT
CTGCCATCGTCAATCCCGACCAAGACCTGGCGGGGTATTTCTCAAAGTCAACATACTGACATCGTTTCAC
AGACCGGTCACTTGATCTACCAGTGCGGTGGTATCGACAAGCGAACCATCGAGAAGTTCGAGAAGGTTAG
TCACTTTCCCTTCAATCGCGCGTCCTTTGCCCATCGATTTCCCCTACGACTCGAAACGTGCCCGCTACCC
CGCTCGAGACCAAAAATTTTGCAATATGACCGTAATTTTTTTGGTGGGGCACTTACCCCGCCACTTGAGC
GAAGGGAGCGTTTGCCCTCTTACCATTCTCACAACCTCAATGAGTGCGTCGTCACGTGTGAAGCAGTCAC
TAACCATTCAACAATAGGAAGCCGCTGAGCTCGGTAAGGGTTCCTTCAAGTACGCCTGGGTTCTTGACAA
GCTCAAGGCCGAGCGTGAGCGTGGTATCACCATCGATATTGCTCTCTGGAAGTTCGAGACTCCTCGCTAC
TATGTCACCGTCATTGGTATGTTGTCGCTCATGCTTCATTCTACTTCTCTTCGTACTAACATATCACTCA
GACGCTCCCGGTCACCGTG


>Fusarium oxysporum f. sp. cubense NRRL 26022
TCGTCGTCATCGGCCACGTCGACTCTGGCAAGTCGACCACTGTGAGTACTCTCCTCGACAATGAGCTTAT
CTGCCATCGTCAATCCCGACCAAGACCTGGCAGGGTATTTCTCAAAGTCAACATACTGACATCGTTTCAC
AGACCGGTCACTTGATCTACCAGTGCGGTGGTATCGACAAGCGAACCATCGAGAAGTTCGAGAAGGTTAG
TCACTTTCCCTTCAATCGCGCGTCCTTTGCCCATCGATTTCCCCTACGACTCGAAACGTGCCCGTTACCC
CGCTCGAGACCAAAAATTTTGCAATATGACCGTAATTTTTTTTGGTGGGGCACTTACCCCGCCACTTGAG
CGACGGGAGCGTTTGCCCTCTTACCATTCTCACAACCTCAATGAGTGCGTCGTCACGTGTCAAGCAGTCA
CTAACCATTCAACAATAGGAAGCCGCTGAGCTCGGTAAGGGTTCCTTCAAGTACGCCTGGGTTCTTGACA
AGCTCAAGGCCGAGCGTGAGCGTGGTATCACCATCGATATTGCTCTCTGGAAGTTCGAGACTCCTCGCTA
CTATGTCACCGTCATTGGTATGTTGTCGCTCATGCTTCATTCTACTTCTCTTCGTACTAACATATCACTC
AGACGCTCCCGGTCACCGTG

>Fusarium oxysporum f. sp. cubense NRRL 26024
TCGTCGTCATCGGCCACGTCGACTCTGGCAAGTCGACCACTGTGAGTACTCTCCTCGACAATGAGCTTAT
CTGCCATCGTCAATCCCGACCAAGACCTGGCGGGGTACTTCTCAAAGGCAACATACTGACATCGTTTCAC
AGACCGGTCACTTGATCTACCAGTGCGGTGGTATCGACAAGCGAACCATCGAGAAGTTCGAGAAGGTTAG
TCACTTTCCCTTCGATCGCGCGTCCTTTGCCCATCGACTTCCCCTACGACTCGAAACGTGCCCGCTACCC
CGCTCGAGACCAAAAATTTTGCAATATGACCGTAATTTTTTTGGTGGGGCATTTACCCCGCCACTTGAGC
GACGGGGCGCGTTTGCCCTCTTACCATTACAACCTCAATGAGTGCGTCGTCACGTGTCAAGCAGTCACTA
ACCATTCAACAATAGGAAGCCGCTGAGCTCGGTAAGGGTTCCTTCAAGTACGCCTGGGTTCTTGACAAGC
TCAAGGCCGAGCGTGAGCGTGGTATCACCATCGATATTGCTCTCTGGAAGTTCGAGACTCCTCGCTACTA
TGTCACCGTCATTGGTATGTTGTCGCTCATGCTTCATTCTACGTCTCTTCGTACTAATATATCACTCAGA
CGCTCCCGGTCACCGTG

>Fusarium oxysporum f. sp. cubense NRRL 26029
TCGTCGTCATCGGCCACGTCGACTCTGGCAAGTCGACCACTGTGAGTACTCTCCTCGACAATGAGCTTAT
CTGCCATCGTCAATCCCGACCAAGACCTGGCGGGGTACTTCTCAAAGGCAACATACTGACATCGTTTCAC
AGACCGGTCACTTGATCTACCAGTGCGGTGGTATCGACAAGCGAACCATCGAGAAGTTCGAGAAGGTTAG
TCACTTTCCCTTCGATCGCGCGTCCTTTGCCCATCGACTTCCCCTACGACTCGAAACGTGCCCGCTACCC
CGCTCGAGACCAAAAATTTTGCAATATGACCGTAATTTTTTTGGTGGGGCATTTACCCCGCCACTTGAGC
GACGGGGCGCGTTTGCCCTCTTACCATTACAACCTCAATGAGTGCGTCGTCACGTGTCAAGCAGTCACTA
ACCATTCAACAATAGGAAGCCGCTGAGCTCGGTAAGGGTTCCTTCAAGTACGCCTGGGTTCTTGACAAGC
TCAAGGCCGAGCGTGAGCGTGGTATCACCATCGATATTGCTCTCTGGAAGTTCGAGACTCCTCGCTACTA
TGTCACCGTCATTGGTATGTTGTCGCTCATGCTTCATTCTACGTCTCTTCGTACTAATATATCACTCAGA
CGCTCCCGGTCACCGTG

>Fusarium oxysporum f. sp. cubense NRRL 26038
TCGTCGTCATCGGCCACGTCGACTCTGGCAAGTCGACCACTGTGAGTACTCTCCTCGACAATGAGCTTAT
CTGCCATCGTCAATCCCGACCAAGACCTGGCGGGGTACTTCTCAAAGGCAACATACTGACATCGTTTCAC
AGACCGGTCACTTGATCTACCAGTGCGGTGGTATCGACAAGCGAACCATCGAGAAGTTCGAGAAGGTTAG
TCACTTTCCCTTCGATCGCGCGTCCTTTGCCCATCGACTTCCCCTACGACTCGAAACGTGCCCGCTACCC
CGCTCGAGACCAAAAATTTTGCAATATGACCGTAATTTTTTTGGTGGGGCATTTACCCCGCCACTTGAGC
GACGGGGCGCGTTTGCCCTCTTACCATTACAACCTCAATGAGTGCGTCGTCACGTGTCAAGCAGTCACTA
ACCATTCAACAATAGGAAGCCGCTGAGCTCGGTAAGGGTTCCTTCAAGTACGCCTGGGTTCTTGACAAGC
TCAAGGCCGAGCGTGAGCGTGGTATCACCATCGATATTGCTCTCTGGAAGTTCGAGACTCCTCGCTACTA
TGTCACCGTCATTGGTATGTTGTCGCTCATGCTTCATTCTACGTCTCTTCGTACTAATATATCACTCAGA
CGCTCCCGGTCACCGTG


>Fusarium oxysporum f. sp. erythroxyli NRRL 26574

TCGTCGTCATCGGCCACGTCGACTCTGGCAAGTCGACCACTGTGAGTACTCTCCTCGACAATGAGCTTAT
CTGCCATCGTCAATCCCGACCAAGACCTGGTGGGGTATTTCTCAAAGTCAACATACTGACATCGTTTCAC
AGACCGGTCACTTGATCTACCAGTGCGGTGGTATCGATAAGCGAACCATCGAGAAGTTCGAGAAGGTTAG
TCACTTTCCCTTCGATCGCGCGTCCTTTGCCCATCGATTTCCCCTACGACTCGAAACGTGCCCGCTACCC
CGCTCGAGACCAAAAATTTTGCAATATGACTGTAATTTTTTTTGGTGGGGCACTTACCCCGCCACTTGAG
CGACGGGAGCGTTTGCCCTCTTAACCATTCTCACAACCTCAATGAGTGCGTCGTCACGTGTCAAGCAGTC
ACTAACCATTCAACAATAGGAAGCCGCTGAGCTCGGTAAGGGTTCCTTCAAGTACGCCTGGGTTCTTGAC
AAGCTCAAGGCCGAGCGTGAGCGTGGTATCACCATCGATATTGCTCTCTGGAAGTTCGAGACTCCTCGCT
ACTATGTCACCGTCATTGGTATGTTGTCGCTCATGCTTCATTCTACTTCTCTTCGTACTAACATCACTCA
GACGCTCCCGGTCACCGTG


>Fusarium oxysporum f. sp. glycines NRRL 25598

TCGTCGTCATCGGCCACGTCGACTCTGGCAAGTCGACCACTGTGAGTACTCTCCTCGACAATGAGCATAT
CTGCCATCGTCAATCCCGACCAAGACCTGGCGGGGTATTTCTCAAAGTCAACATACTGACATCGTTTCAC
AGACCGGTCACTTGATCTACCAGTGCGGTGGTATCGACAAGCGAACCATCGAGAAGTTCGAGAAGGTTAG
TCACTTTCCCTTCAATCGCGCGTCCTTTGCCCATCGATTTCCCCTACGACTCGAAACGTGCCCGCTACCC
CGCTCGAGACCAAAAATTTTGCAATATGACCGTAATTTTTTTGGTGGGGCACTTACCCCGCCACTTGAGC
GACGGGAGCGTTTGCCCTCTTACCATTCTCACAACCTCAATGAGTGCGTCGTCACGTGTCAAGCAGTCAC
TAACCATTCAACAATAGGAAGCCGCTGAGCTCGGTAAGGGTTCCNNTCAAGTACGCCTGGGTTCTTGACA
AGCTCAAGGCCGAGCGTGAGCGTGGTATCACCATCGATATTGCTCTCTGGAAGTTCGAGACTCCTCGCTA
CTATGTCACCGTCATTGGTATGTTGTCGCTCATGCTTCATTCTACTTCTCTTCGTACTAACATATCACTC
AGACGCTCCCGGTCACCGTG


>Fusarium oxysporum f. sp. lycopersici NRRL 26034

TCGTCGTCATCGGCCACGTCGACTCTGGCAAGTCGACCACTGTGAGTACTCTCCTCGACAATGAGCTTAT
CTGCCATCGTCAATCCCGACCAAGACCTGGCGGGGTATTTCTCAAAGTCAACATACTGACATCGTTTCAC
AGACCGGTCACTTGATCTACCAGTGCGGTGGTATCGACAAGCGAACCATCGAGAAGTTCGAGAAGGTTAG
TCACTTTCCCTTCGATCGCGCGTCCTTTGCCCATCGATTTCACCTACGACTCGAAACGTGCCCGCTACCC
CGCTCGAGACCAAAAATTTTGCAATATGACCGTAATTTTTTTTGGTGGGGCACTTACCCCGCCACTTGAG
CGACGGGAGCGTTTGCCCTCTTAACCATTCTCACAACCTCAATCAGTGCGTCGTCACGTGTCAAGCAGTC
ACTAACCATTCAACAATAGGAAGCCGCTGAGCTCGGTAAGGGTTCCTTCAAGTACGCCTGGGTTCTTGAC
AAGCTCAAGGCCGAGCGTGAGCGTGGTATCACCATCGATATTGCTCTCTGGAAGTTCGAGACTCCTCGCT
ACTATGTCACCGTCATTGGTATGTTGTCTCTCATGCTTCATTCTACTTCTCTTCGTACTAACATATCACT
CAGACGCTCCCGGTCACCGTG


>Fusarium oxysporum f. sp. lycopersici NRRL 26203

TCGTCGTCATCGGCCACGTCGACTCTGGCAAGTCGACCACTGTGAGTACTCTCCTCGACAATGAGCTTAT
CTGCCATCGTCAATCCCGACCAAGACCTGGTGGGGTATTTCTCAAAGTCAACATACTGACATCGTTTCAC
AGACCGGTCACTTGATCTACCAGTGCGGTGGTATCGATAAGCGAACCATCGAGAAGTTCGAGAAGGTTAG
TCACTTTCCCTTCGATCGCGCGTCCTTTGCCCATCGATTTCCCCTACGACTCGAAACGTGCCCGCTACCC
CGCTCGAGACCAAAAATTTTGCAATATGACCGTAATTTTTTTTGGTGGGGCACTTACCCCGCCACTTGAG
CGACGGGAGCGTTTGCCCTCTTAACCATTCTCACAACCTCAATGAGTGCGTCGTCACGTGTCAAGCAGTC
ACTAACCATTCAACAATAGGAAGCCGCTGAGCTCGGTAAGGGTTCCTTCAAGTACGCCTGGGTTCTTGAC
AAGCTCAAGGCCGAGCGTGAGCGTGGTATCACCATCGATATTGCTCTCTGGAAGTTCGAGACTCCTCGCT
ACTATGTCACCGTCATTGGTATGTTGTCGCTCATGCTTCATTCTACTTCTCTTCGTACTAACATCACTCA
GACGCTCCCGGTCACCGTG

>Fusarium oxysporum f. sp. melonis NRRL 26178

TCGTCGTCATCGGCCACGTCGACTCTGGCAAGTCGACCACTGTGAGTACTCTCCTCGACAATGAGCATAT
CTGCCATCGTCAATCCCGACCAAGACCTGGCGGGGTATTTCTCAAAGTCAACATACTGACATCGTTTCAC
AGACCGGTCACTTGATCTACCAGTGCGGTGGTATCGACAAGCGAACCATCGAGAAGTTCGAGAAGGTTAG
TCACTTTCCCTTCAATCGCGCGTCCTTTGCCCATCGATTTCCCCTACGACTCGAAACGTGCCCGCTACCC
CGCTCGAGACCAAAAATTTTGCAATATGACCGTAATTTTTTTGGTGGGGCACTTACCCCGCCACTTGAGC
GAAGGGAGCGTTTGCCCTCTTACCATTCTCACAACCTCAATGAGTGCGTCGTCACGTGTGAAGCAGTCAC
TAACCATTCAATAATAGGAAGCCGCTGAGCTCGGTAAGGGTTCCTTCAAGTACGCCTGGGTTCTTGACAA
GCTCAAGGCCGAGCGTGAGCGTGGTATCACCATCGATATTGCTCTCTGGAAGTTCGAGACTCCTCGCTAC
TATGTCACCGTCATTGGTATGTTGTCGCTCATGCTTCATTCTACTTCTCTTCGTACTAACATATCACTCA
GACGCTCCCGGTCACCGTG


>Fusarium oxysporum f. sp. radicis-lycopersici NRRL26379
TCGTCGTCATCGGCCACGTCGACTCTGGCAAGTCGACCACTGTGAGTACTCTCCTCGACAATGAGCTTAT
CTGCCATCGTCAATCCCGACCAAGACCTGGTGGGGTATTTCTCAAAGTCAACATACTGACATCGTTTCAC
AGACCGGTCACTTGATCTACCAGTGCGGTGGTATCGATAAGCGAACCATCGAGAAGTTCGAGAAGGTTAG
TCACTTTCCCTTCGATCGCGCGTCCTTTGCCCATCGATTTCCCCTACGACTCGAAACGTGCCCGCTACCC
CGCTCGAGACCAAAAATTTTGCAATATGACTGTAATTTTTTTTGGTGGGGCACTTACCCCGCCACTTGAG
CGACGGGAGCGTTTGCCCTCTTAACCATTCTCACAACCTCAATGAGTGCGTCGTCACGTGTCAAGTAGTC
ACTAACCATTCAACAATAGGAAGCCGCTGAGCTCGGTAAGGGTTCCTTCAAGTACGCCTGGGTTCTTGAC
AAGCTCAAGGCCGAGCGTGAGCGTGGTATCACCATCGATATTGCTCTCTGGAAGTTCGAGACTCCTCGCT
ACTATGTCACCGTCATTGGTATGTTGTCGCTCATGCTTCATTCTACTTCTCTTCGTACTAACATCACTCA
GACGCTCCCGGTCACCGTG
